# Supplementary material for: The constitutively active form of a key cholesterol synthesis enzyme is lipid droplet-localized and upregulated in endometrial cancer tissues
Source: J Biol Chem. 2024 Mar 26;300(5):107232. doi: 10.1016/j.jbc.2024.107232 (PMC11061744; doi:10.1016/j.jbc.2024.107232)
Supplement: Supporting Information 2 [file mmc2.zip]

Archive with 1 entries (1 files):
- jbc_107232_mmc2.txt
