# Supplementary material for: The constitutively active form of a key cholesterol synthesis enzyme is lipid droplet-localized and upregulated in endometrial cancer tissues
Source: J Biol Chem. 2024 Mar 26;300(5):107232. doi: 10.1016/j.jbc.2024.107232 (PMC11061744; doi:10.1016/j.jbc.2024.107232)
Supplement: Supporting Information 2 [file mmc2.zip › jbc_107232_mmc2.txt]

FujiMacroscript_LD mask: 

run("Duplicate...", "duplicate");
run("Duplicate...", "duplicate channels=1");
setOption("ScaleConversions", true);
run("8-bit");
setAutoThreshold("Default dark no-reset");
run("Create Mask");
run("Watershed");
run("Create Selection");run("Create Selection");
run("Enlarge...", "enlarge=-0.1");
roiManager("Add");
run("Enlarge...", "enlarge=0.14");
roiManager("Add");
run("Enlarge...", "enlarge=0.1");
roiManager("Add");


FujiMacroscript_peri LD intensities: 

roiManager("Select", 0);
roiManager("Measure");
roiManager("Select", 1);
roiManager("Measure");
roiManager("Select", 2);
roiManager("Measure");

roiManager("Show All");
roiManager("Deselect");
roiManager("Delete");
